# Supplementary material for: Fast and Simple UPLC–Q-TOF MS Method for Determination of Bitter Flavan-3-ols and Oligomeric Proanthocyanidins: Impact of Vegetable Protein Fining Agents on Red Wine Composition
Source: Foods. 2023 Sep 2;12(17):3313. doi: 10.3390/foods12173313 (PMC10486807; doi:10.3390/foods12173313)
Supplement: Supplementary file 1 [file foods-12-03313-s001.zip]

Archive with 1 entries (1 files):
- foods-2516031-supplementary.pdf
